# Supplementary material for: Shared behavioral mechanisms underlie C. elegans aggregation and swarming
Source: eLife. 2019 Apr 25;8:e43318. doi: 10.7554/eLife.43318 (PMC6522220; doi:10.7554/eLife.43318)
Supplement: Supplementary file 1. [file elife-43318-supp1.tex]

\documentclass[a4paper]{article}

%% Language and font encodings
\usepackage[english]{babel}
\usepackage[utf8x]{inputenc}
\usepackage[T1]{fontenc}

%% Sets page size and margins
\usepackage[a4paper,top=2.54cm,bottom=2cm,left=2.54cm,right=2.54cm,marginparwidth=1.75cm]{geometry}

%% Useful packages
\usepackage{amsmath}
\usepackage{graphicx}
\usepackage[colorinlistoftodos]{todonotes}
\usepackage[colorlinks=true, allcolors=blue]{hyperref}
\usepackage[]{natbib}
\bibpunct{[}{]}{,}{a}{,}{,}

\usepackage{gensymb}

% self defined commands ------------------------------------------

%to make non-talic ds in dx etc.
\newcommand{\dd}{\ensuremath{\mathrm{d}}}
\newcommand{\dbyd}[2]{\ensuremath{\frac{\dd #1}{\dd #2}}}
\newcommand{\partialdbyd}[2]{\ensuremath{\frac{\partial #1}{\partial #2}}}
\newcommand{\functionaldbyd}[2]{\ensuremath{\frac{\updelta #1}{\updelta #2}}}

\begin{document}

\clearpage
\pagestyle{empty} % no page numbers

\begin{table}[htbp]
		\caption{\bf Model parameters} Parameter values listed were used as a default, unless otherwise stated. The following parameters were set to (or otherwise derived from) values as measured in the single worm behavioral database \citep{Yemini2013}: $v_0, r_c, L_w, \omega, \Delta_\psi, t_\mathrm{rev}, v_s, k_\mathrm{slow}(\rho=0), k_\mathrm{fast}(\rho=0)$. \\
		
	\centering
		\begin{tabular}{llll} \label{parameters}
			 & Description & Value & Units \\
			\hline \hline 
		\textbf{Motility}: & & & \\	           
            $v_0$ & worm speed & 0.33 (\textsl{npr-1}), 0.14 (N2) & mm/s  \\
            $\dd T_0$ & time-step & $r_c/(8v_0)$ & s \\
            $\eta$ & angular noise strength & 0.05 (\textsl{npr-1}), 0.0326 (N2) & rad  \\
             \hline 
		\textbf{Shape}: & & & \\	 
            $r_c$ & node radius & 0.035 & mm  \\
            $L_w$ & worm length & 1.2 & mm  \\
            $M$ & number of segments & 18 \\
            $l$ & segment length & $(L_w - 2r_c)/(M - 1)$ & mm  \\
            $k_l$ & linear spring stiffness & 40 & [F]/[l]  \\
            \hline
            \textbf{Reversals}: & & & \\
            $r'$ & increase in reversal rate with density & free parameter & 1/s  \\
            $t_\mathrm{rev}$ & reversal duration & 2 & s  \\
            $r_i$ & interaction radius & $3r_c$ & mm  \\
            \hline
            \textbf{Slowing}: & & & \\
            $v_s$ & speed when moving slow & 0.018 (\textsl{npr-1}), 0.014 (N2) & mm/s \\
            $k_\mathrm{s0}(\rho=0)$ & rate to switch to slow movement & 1/275 (\textsl{npr-1}), 1/4 (N2) & 1/s \\
            $k_\mathrm{f0}(\rho=0)$ & rate to switch to fast movement & 1/0.9 (\textsl{npr-1}), 1/2.2 (N2) & 1/s \\
	    $k'_\mathrm{s}$ & increase in slowing rate with density & free parameter & 1/s \\
	    $k'_\mathrm{f}$ & increase in speeding-up rate with density & free parameter & 1/s \\
	    \hline
            \textbf{Taxis}: & & & \\
            $f_\mathrm{t}$ & strength of taxis force & free parameter & [F] \\
            $R_\mathrm{taxis}$ & maximal interaction range for taxis & L & mm
		\end{tabular}
\end{table}


\end{document}
