# Supplementary material for: Shared behavioral mechanisms underlie C. elegans aggregation and swarming
Source: eLife. 2019 Apr 25;8:e43318. doi: 10.7554/eLife.43318 (PMC6522220; doi:10.7554/eLife.43318)
Supplement: Supplementary file 2. [file elife-43318-supp2.csv]

Datasets (both image files and tracking data) are available to download from Zenodo Open Worm Movement Database using the DOI below.
Title	DOI	strainName	Dataset	Protocol
brightfieldStandardSwarmingImaging_npr-1_rep1	10.5281/zenodo.1744992	DA609	Bright field standard swarming imaging	dx.doi.org/10.17504/protocols.io.vybe7sn
brightfieldStandardSwarmingImaging_npr-1_rep2	10.5281/zenodo.1744996	DA609	Bright field standard swarming imaging	dx.doi.org/10.17504/protocols.io.vybe7sn
brightfieldStandardSwarmingImaging_npr-1_rep3	10.5281/zenodo.1745000	DA609	Bright field standard swarming imaging	dx.doi.org/10.17504/protocols.io.vybe7sn
brightfieldStandardSwarmingImaging_npr-1_rep4	10.5281/zenodo.1745002	DA609	Bright field standard swarming imaging	dx.doi.org/10.17504/protocols.io.vybe7sn
brightfieldStandardSwarmingImaging_npr-1_rep5	10.5281/zenodo.1745004	DA609	Bright field standard swarming imaging	dx.doi.org/10.17504/protocols.io.vybe7sn
brightfieldStandardSwarmingImaging_npr-1_rep6	10.5281/zenodo.1745008	DA609	Bright field standard swarming imaging	dx.doi.org/10.17504/protocols.io.vybe7sn
brightfieldStandardSwarmingImaging_N2_rep1	10.5281/zenodo.1745010	N2	Bright field standard swarming imaging	dx.doi.org/10.17504/protocols.io.vybe7sn
brightfieldStandardSwarmingImaging_N2_rep2	10.5281/zenodo.1745012	N2	Bright field standard swarming imaging	dx.doi.org/10.17504/protocols.io.vybe7sn
brightfieldStandardSwarmingImaging_N2_rep3	10.5281/zenodo.1745020	N2	Bright field standard swarming imaging	dx.doi.org/10.17504/protocols.io.vybe7sn
brightfieldStandardSwarmingImaging_N2_rep4	10.5281/zenodo.1745034	N2	Bright field standard swarming imaging	dx.doi.org/10.17504/protocols.io.vybe7sn
brightfieldStandardSwarmingImaging_N2_rep5	10.5281/zenodo.1745036	N2	Bright field standard swarming imaging	dx.doi.org/10.17504/protocols.io.vybe7sn
brightfieldStandardSwarmingImaging_N2_rep6	10.5281/zenodo.1745036	N2	Bright field standard swarming imaging	dx.doi.org/10.17504/protocols.io.vybe7sn
brightfieldBigPatchSwarmingImaging_npr-1_rep1_part1	10.5281/zenodo.1646749	DA609	Bright field big patch swarming imaging	dx.doi.org/10.17504/protocols.io.vyhe7t6
brightfieldBigPatchSwarmingImaging_npr-1_rep1_part2	10.5281/zenodo.1689887	DA609	Bright field big patch swarming imaging	dx.doi.org/10.17504/protocols.io.vyhe7t6
brightfieldBigPatchSwarmingImaging_npr-1_rep1_part3	10.5281/zenodo.1689919	DA609	Bright field big patch swarming imaging	dx.doi.org/10.17504/protocols.io.vyhe7t6
brightfieldBigPatchSwarmingImaging_npr-1_rep1_part4	10.5281/zenodo.1689931	DA609	Bright field big patch swarming imaging	dx.doi.org/10.17504/protocols.io.vyhe7t6
brightfieldBigPatchSwarmingImaging_npr-1_rep1_part5	10.5281/zenodo.1692228	DA609	Bright field big patch swarming imaging	dx.doi.org/10.17504/protocols.io.vyhe7t6
brightfieldBigPatchSwarmingImaging_npr-1_rep2_part1	10.5281/zenodo.1692931	DA609	Bright field big patch swarming imaging	dx.doi.org/10.17504/protocols.io.vyhe7t6
brightfieldBigPatchSwarmingImaging_npr-1_rep2_part2	10.5281/zenodo.1696385	DA609	Bright field big patch swarming imaging	dx.doi.org/10.17504/protocols.io.vyhe7t6
brightfieldBigPatchSwarmingImaging_npr-1_rep2_part3	10.5281/zenodo.1696577	DA609	Bright field big patch swarming imaging	dx.doi.org/10.17504/protocols.io.vyhe7t6
brightfieldBigPatchSwarmingImaging_npr-1_rep2_part4	10.5281/zenodo.1698926	DA609	Bright field big patch swarming imaging	dx.doi.org/10.17504/protocols.io.vyhe7t6
brightfieldBigPatchSwarmingImaging_npr-1_rep3_part1	10.5281/zenodo.1698818	DA609	Bright field big patch swarming imaging	dx.doi.org/10.17504/protocols.io.vyhe7t6
brightfieldBigPatchSwarmingImaging_npr-1_rep3_part2	10.5281/zenodo.1699927	DA609	Bright field big patch swarming imaging	dx.doi.org/10.17504/protocols.io.vyhe7t6
brightfieldBigPatchSwarmingImaging_npr-1_rep3_part3	10.5281/zenodo.1700934	DA609	Bright field big patch swarming imaging	dx.doi.org/10.17504/protocols.io.vyhe7t6
brightfieldBigPatchSwarmingImaging_npr-1_rep3_part4	10.5281/zenodo.1701098	DA609	Bright field big patch swarming imaging	dx.doi.org/10.17504/protocols.io.vyhe7t6
brightfieldBigPatchSwarmingImaging_npr-1_rep4_part1	10.5281/zenodo.1702764	DA609	Bright field big patch swarming imaging	dx.doi.org/10.17504/protocols.io.vyhe7t6
brightfieldBigPatchSwarmingImaging_npr-1_rep4_part2	10.5281/zenodo.1703440	DA609	Bright field big patch swarming imaging	dx.doi.org/10.17504/protocols.io.vyhe7t6
brightfieldBigPatchSwarmingImaging_npr-1_rep4_part3	10.5281/zenodo.1703835	DA609	Bright field big patch swarming imaging	dx.doi.org/10.17504/protocols.io.vyhe7t6
brightfieldBigPatchSwarmingImaging_npr-1_rep4_part4	10.5281/zenodo.1703845	DA609	Bright field big patch swarming imaging	dx.doi.org/10.17504/protocols.io.vyhe7t6
brightfieldBigPatchSwarmingImaging_npr-1_rep5_part1	10.5281/zenodo.1706292	DA609	Bright field big patch swarming imaging	dx.doi.org/10.17504/protocols.io.vyhe7t6
brightfieldBigPatchSwarmingImaging_npr-1_rep5_part2	10.5281/zenodo.1706356	DA609	Bright field big patch swarming imaging	dx.doi.org/10.17504/protocols.io.vyhe7t6
brightfieldBigPatchSwarmingImaging_npr-1_rep5_part3	10.5281/zenodo.1706416	DA609	Bright field big patch swarming imaging	dx.doi.org/10.17504/protocols.io.vyhe7t6
brightfieldBigPatchSwarmingImaging_npr-1_rep6_part1	10.5281/zenodo.1709968	DA609	Bright field big patch swarming imaging	dx.doi.org/10.17504/protocols.io.vyhe7t6
brightfieldBigPatchSwarmingImaging_npr-1_rep6_part2	10.5281/zenodo.1710036	DA609	Bright field big patch swarming imaging	dx.doi.org/10.17504/protocols.io.vyhe7t6
brightfieldBigPatchSwarmingImaging_npr-1_rep6_part3	10.5281/zenodo.1710112	DA609	Bright field big patch swarming imaging	dx.doi.org/10.17504/protocols.io.vyhe7t6
brightfieldBigPatchSwarmingImaging_npr-1_rep6_part4	10.5281/zenodo.1710172	DA609	Bright field big patch swarming imaging	dx.doi.org/10.17504/protocols.io.vyhe7t6
brightfieldBigPatchSwarmingImaging_npr-1_rep6_part5	10.5281/zenodo.1710228	DA609	Bright field big patch swarming imaging	dx.doi.org/10.17504/protocols.io.vyhe7t6
brightfieldBigPatchSwarmingImaging_npr-1_rep7_part1	10.5281/zenodo.1710320	DA609	Bright field big patch swarming imaging	dx.doi.org/10.17504/protocols.io.vyhe7t6
brightfieldBigPatchSwarmingImaging_npr-1_rep7_part2	10.5281/zenodo.1710472	DA609	Bright field big patch swarming imaging	dx.doi.org/10.17504/protocols.io.vyhe7t6
brightfieldBigPatchSwarmingImaging_npr-1_rep7_part3	10.5281/zenodo.1710542	DA609	Bright field big patch swarming imaging	dx.doi.org/10.17504/protocols.io.vyhe7t6
brightfieldBigPatchSwarmingImaging_npr-1_rep7_part4	10.5281/zenodo.1710624	DA609	Bright field big patch swarming imaging	dx.doi.org/10.17504/protocols.io.vyhe7t6
brightfieldBigPatchSwarmingImaging_npr-1_rep7_part5	10.5281/zenodo.1710640	DA609	Bright field big patch swarming imaging	dx.doi.org/10.17504/protocols.io.vyhe7t6
brightfieldBigPatchSwarmingImaging_npr-1_rep8_part1	10.5281/zenodo.1710733	DA609	Bright field big patch swarming imaging	dx.doi.org/10.17504/protocols.io.vyhe7t6
brightfieldBigPatchSwarmingImaging_npr-1_rep8_part2	10.5281/zenodo.1710795	DA609	Bright field big patch swarming imaging	dx.doi.org/10.17504/protocols.io.vyhe7t6
brightfieldBigPatchSwarmingImaging_npr-1_rep8_part3	10.5281/zenodo.1710897	DA609	Bright field big patch swarming imaging	dx.doi.org/10.17504/protocols.io.vyhe7t6
brightfieldBigPatchSwarmingImaging_npr-1_rep8_part4	10.5281/zenodo.1710969	DA609	Bright field big patch swarming imaging	dx.doi.org/10.17504/protocols.io.vyhe7t6
brightfieldPheromoneImaging_daf-22;npr-1_rep1	10.5281/zenodo.1745343	AX994	Bright field pheromone imaging	dx.doi.org/10.17504/protocols.io.vyie7ue
brightfieldPheromoneImaging_daf-22;npr-1_rep2	10.5281/zenodo.1745349	AX994	Bright field pheromone imaging	dx.doi.org/10.17504/protocols.io.vyie7ue
brightfieldPheromoneImaging_daf-22;npr-1_rep3	10.5281/zenodo.1745352	AX994	Bright field pheromone imaging	dx.doi.org/10.17504/protocols.io.vyie7ue
brightfieldPheromoneImaging_daf-22;npr-1_rep4	10.5281/zenodo.1745356	AX994	Bright field pheromone imaging	dx.doi.org/10.17504/protocols.io.vyie7ue
brightfieldPheromoneImaging_daf-22;npr-1_rep5	10.5281/zenodo.1745358	AX994	Bright field pheromone imaging	dx.doi.org/10.17504/protocols.io.vyie7ue
brightfieldPheromoneImaging_daf-22;npr-1_rep6	10.5281/zenodo.1745360	AX994	Bright field pheromone imaging	dx.doi.org/10.17504/protocols.io.vyie7ue
brightfieldPheromoneImaging_daf-22;npr-1_rep7	10.5281/zenodo.1745362	AX994	Bright field pheromone imaging	dx.doi.org/10.17504/protocols.io.vyie7ue
brightfieldPheromoneImaging_daf-22;npr-1_rep8	10.5281/zenodo.1745366	AX994	Bright field pheromone imaging	dx.doi.org/10.17504/protocols.io.vyie7ue
brightfieldPheromoneImaging_daf-22;npr-1_rep9	10.5281/zenodo.1745368	AX994	Bright field pheromone imaging	dx.doi.org/10.17504/protocols.io.vyie7ue
brightfieldPheromoneImaging_daf-22_rep1	10.5281/zenodo.1745391	DR476	Bright field pheromone imaging	dx.doi.org/10.17504/protocols.io.vyie7ue
brightfieldPheromoneImaging_daf-22_rep2	10.5281/zenodo.1745393	DR476	Bright field pheromone imaging	dx.doi.org/10.17504/protocols.io.vyie7ue
brightfieldPheromoneImaging_daf-22_rep3	10.5281/zenodo.1745396	DR476	Bright field pheromone imaging	dx.doi.org/10.17504/protocols.io.vyie7ue
brightfieldPheromoneImaging_daf-22_rep4	10.5281/zenodo.1745398	DR476	Bright field pheromone imaging	dx.doi.org/10.17504/protocols.io.vyie7ue
brightfieldPheromoneImaging_daf-22_rep5	10.5281/zenodo.1745402	DR476	Bright field pheromone imaging	dx.doi.org/10.17504/protocols.io.vyie7ue
brightfieldPheromoneImaging_daf-22_rep6	10.5281/zenodo.1745404	DR476	Bright field pheromone imaging	dx.doi.org/10.17504/protocols.io.vyie7ue
brightfieldPheromoneImaging_daf-22_rep7	10.5281/zenodo.1745406	DR476	Bright field pheromone imaging	dx.doi.org/10.17504/protocols.io.vyie7ue
brightfieldPheromoneImaging_daf-22_rep8	10.5281/zenodo.1745410	DR476	Bright field pheromone imaging	dx.doi.org/10.17504/protocols.io.vyie7ue
brightfieldPheromoneImaging_npr-1_rep1	10.5281/zenodo.1745414	DA609	Bright field pheromone imaging	dx.doi.org/10.17504/protocols.io.vyie7ue
brightfieldPheromoneImaging_npr-1_rep2	10.5281/zenodo.1745416	DA609	Bright field pheromone imaging	dx.doi.org/10.17504/protocols.io.vyie7ue
brightfieldPheromoneImaging_npr-1_rep3	10.5281/zenodo.1745418	DA609	Bright field pheromone imaging	dx.doi.org/10.17504/protocols.io.vyie7ue
brightfieldPheromoneImaging_npr-1_rep4	10.5281/zenodo.1745420	DA609	Bright field pheromone imaging	dx.doi.org/10.17504/protocols.io.vyie7ue
brightfieldPheromoneImaging_npr-1_rep5	10.5281/zenodo.1745427	DA609	Bright field pheromone imaging	dx.doi.org/10.17504/protocols.io.vyie7ue
brightfieldPheromoneImaging_npr-1_rep6	10.5281/zenodo.1745429	DA609	Bright field pheromone imaging	dx.doi.org/10.17504/protocols.io.vyie7ue
brightfieldPheromoneImaging_npr-1_rep7	10.5281/zenodo.1745431	DA609	Bright field pheromone imaging	dx.doi.org/10.17504/protocols.io.vyie7ue
brightfieldPheromoneImaging_npr-1_rep8	10.5281/zenodo.1745437	DA609	Bright field pheromone imaging	dx.doi.org/10.17504/protocols.io.vyie7ue
brightfieldPheromoneImaging_npr-1_rep9	10.5281/zenodo.1745441	DA609	Bright field pheromone imaging	dx.doi.org/10.17504/protocols.io.vyie7ue
brightfieldPheromoneImaging_npr-1_rep10	10.5281/zenodo.1745444	DA609	Bright field pheromone imaging	dx.doi.org/10.17504/protocols.io.vyie7ue
brightfieldPheromoneImaging_npr-1_rep11	10.5281/zenodo.1745449	DA609	Bright field pheromone imaging	dx.doi.org/10.17504/protocols.io.vyie7ue
brightfieldPheromoneImaging_npr-1_rep12	10.5281/zenodo.1745451	DA609	Bright field pheromone imaging	dx.doi.org/10.17504/protocols.io.vyie7ue
brightfieldPheromoneImaging_npr-1_rep13	10.5281/zenodo.1745453	DA609	Bright field pheromone imaging	dx.doi.org/10.17504/protocols.io.vyie7ue
brightfieldPheromoneImaging_N2_rep1	10.5281/zenodo.1745509	N2	Bright field pheromone imaging	dx.doi.org/10.17504/protocols.io.vyie7ue
brightfieldPheromoneImaging_N2_rep2	10.5281/zenodo.1745511	N2	Bright field pheromone imaging	dx.doi.org/10.17504/protocols.io.vyie7ue
brightfieldPheromoneImaging_N2_rep3	10.5281/zenodo.1745517	N2	Bright field pheromone imaging	dx.doi.org/10.17504/protocols.io.vyie7ue
brightfieldPheromoneImaging_N2_rep4	10.5281/zenodo.1745521	N2	Bright field pheromone imaging	dx.doi.org/10.17504/protocols.io.vyie7ue
brightfieldPheromoneImaging_N2_rep5	10.5281/zenodo.1745524	N2	Bright field pheromone imaging	dx.doi.org/10.17504/protocols.io.vyie7ue
brightfieldPheromoneImaging_N2_rep6	10.5281/zenodo.1745529	N2	Bright field pheromone imaging	dx.doi.org/10.17504/protocols.io.vyie7ue
brightfieldPheromoneImaging_N2_rep7	10.5281/zenodo.1745531	N2	Bright field pheromone imaging	dx.doi.org/10.17504/protocols.io.vyie7ue
brightfieldPheromoneImaging_N2_rep8	10.5281/zenodo.1745535	N2	Bright field pheromone imaging	dx.doi.org/10.17504/protocols.io.vyie7ue
brightfieldPheromoneImaging_N2_rep9	10.5281/zenodo.1745539	N2	Bright field pheromone imaging	dx.doi.org/10.17504/protocols.io.vyie7ue
brightfieldPheromoneImaging_N2_rep10	10.5281/zenodo.1745543	N2	Bright field pheromone imaging	dx.doi.org/10.17504/protocols.io.vyie7ue
brightfieldPheromoneImaging_N2_rep11	10.5281/zenodo.1745547	N2	Bright field pheromone imaging	dx.doi.org/10.17504/protocols.io.vyie7ue
brightfieldPheromoneImaging_N2_rep12	10.5281/zenodo.1745553	N2	Bright field pheromone imaging	dx.doi.org/10.17504/protocols.io.vyie7ue
brightfieldPheromoneImaging_N2_rep13	10.5281/zenodo.1745556	N2	Bright field pheromone imaging	dx.doi.org/10.17504/protocols.io.vyie7ue
brightfieldPheromoneImaging_N2_rep14	10.5281/zenodo.1745558	N2	Bright field pheromone imaging	dx.doi.org/10.17504/protocols.io.vyie7ue
fluorescenceAggregationImaging_twoColour_npr-1_rep1	10.5281/zenodo.1633492	OMG2	fluorescence aggregation imaging	dx.doi.org/10.17504/protocols.io.vzje74n
fluorescenceAggregationImaging_twoColour_npr-1_rep2	10.5281/zenodo.1638008	OMG2	fluorescence aggregation imaging	dx.doi.org/10.17504/protocols.io.vzje74n
fluorescenceAggregationImaging_twoColour_npr-1_rep3	10.5281/zenodo.1638548	OMG2	fluorescence aggregation imaging	dx.doi.org/10.17504/protocols.io.vzje74n
fluorescenceAggregationImaging_twoColour_npr-1_rep4	10.5281/zenodo.1639143	OMG2	fluorescence aggregation imaging	dx.doi.org/10.17504/protocols.io.vzje74n
fluorescenceAggregationImaging_twoColour_npr-1_rep5	10.5281/zenodo.1639423	OMG2	fluorescence aggregation imaging	dx.doi.org/10.17504/protocols.io.vzje74n
fluorescenceAggregationImaging_twoColour_npr-1_rep6	10.5281/zenodo.1639858	OMG2	fluorescence aggregation imaging	dx.doi.org/10.17504/protocols.io.vzje74n
fluorescenceAggregationImaging_twoColour_npr-1_rep7	10.5281/zenodo.1640276	OMG2	fluorescence aggregation imaging	dx.doi.org/10.17504/protocols.io.vzje74n
fluorescenceAggregationImaging_twoColour_npr-1_rep8	10.5281/zenodo.1640534	OMG2	fluorescence aggregation imaging	dx.doi.org/10.17504/protocols.io.vzje74n
fluorescenceAggregationImaging_twoColour_npr-1_rep9	10.5281/zenodo.1640854	OMG2	fluorescence aggregation imaging	dx.doi.org/10.17504/protocols.io.vzje74n
fluorescenceAggregationImaging_twoColour_npr-1_rep10	10.5281/zenodo.1641126	OMG2	fluorescence aggregation imaging	dx.doi.org/10.17504/protocols.io.vzje74n
fluorescenceAggregationImaging_twoColour_npr-1_rep11	10.5281/zenodo.1641452	OMG2	fluorescence aggregation imaging	dx.doi.org/10.17504/protocols.io.vzje74n
fluorescenceAggregationImaging_twoColour_npr-1_rep12	10.5281/zenodo.1641726	OMG2	fluorescence aggregation imaging	dx.doi.org/10.17504/protocols.io.vzje74n
fluorescenceAggregationImaging_twoColour_npr-1_rep13	10.5281/zenodo.1642239	OMG2	fluorescence aggregation imaging	dx.doi.org/10.17504/protocols.io.vzje74n
fluorescenceAggregationImaging_twoColour_N2_rep1	10.5281/zenodo.1643016	OMG10	fluorescence aggregation imaging	dx.doi.org/10.17504/protocols.io.vzje74n
fluorescenceAggregationImaging_twoColour_N2_rep2	10.5281/zenodo.1643675	OMG10	fluorescence aggregation imaging	dx.doi.org/10.17504/protocols.io.vzje74n
fluorescenceAggregationImaging_twoColour_N2_rep3	10.5281/zenodo.1643945	OMG10	fluorescence aggregation imaging	dx.doi.org/10.17504/protocols.io.vzje74n
fluorescenceAggregationImaging_twoColour_N2_rep4	10.5281/zenodo.1644367	OMG10	fluorescence aggregation imaging	dx.doi.org/10.17504/protocols.io.vzje74n
fluorescenceAggregationImaging_twoColour_N2_rep5	10.5281/zenodo.1644920	OMG10	fluorescence aggregation imaging	dx.doi.org/10.17504/protocols.io.vzje74n
fluorescenceAggregationImaging_twoColour_N2_rep6	10.5281/zenodo.1645276	OMG10	fluorescence aggregation imaging	dx.doi.org/10.17504/protocols.io.vzje74n
fluorescenceAggregationImaging_twoColour_N2_rep7	10.5281/zenodo.1645771	OMG10	fluorescence aggregation imaging	dx.doi.org/10.17504/protocols.io.vzje74n
fluorescenceAggregationImaging_twoColour_N2_rep8	10.5281/zenodo.1646065	OMG10	fluorescence aggregation imaging	dx.doi.org/10.17504/protocols.io.vzje74n
fluorescenceAggregationImaging_twoColour_N2_rep9	10.5281/zenodo.1646374	OMG10	fluorescence aggregation imaging	dx.doi.org/10.17504/protocols.io.vzje74n
